# Supplementary material for: Influence of Accelerating Admixtures on the Reactivity of Synthetic Aluminosilicate Glasses
Source: Materials (Basel). 2022 Jan 21;15(3):818. doi: 10.3390/ma15030818 (PMC8836432; doi:10.3390/ma15030818)
Supplement: Supplementary file 1 [file materials-15-00818-s001.zip]

Archive with 1 entries (1 files):
- materials-1536815-supplementary.pdf
